# Supplementary material for: Planococcus maritimu ML1206 Strain Enhances Stress Resistance and Extends the Lifespan in Caenorhabditis elegans via FOXO/DAF-16
Source: Mar Drugs. 2022 Dec 20;21(1):1. doi: 10.3390/md21010001 (PMC9866299; doi:10.3390/md21010001)
Supplement: Supplementary file 1 [file marinedrugs-21-00001-s001.zip]

Archive with 1 entries (1 files):
- marinedrugs-2052031-supplementary.pdf
